# Supplementary material for: Limitations of PLX3397 as a microglial investigational tool: peripheral and off-target effects dictate the response to inflammation
Source: Front Immunol. 2023 Nov 22;14:1283711. doi: 10.3389/fimmu.2023.1283711 (PMC10703484; doi:10.3389/fimmu.2023.1283711)
Supplement: Supplementary Table 1 — Antibodies used for flow cytometry [file Table_1.xlsx]

## Sheet: Supplementary table 2
Gene	Housekeeping gene (HKG) / Gene of Interest (GOI)	Fw Primer (5’->3’)	Rev Primer (5’->3’)
Gapdh	HKG	TGAAGCAGGCATCTGAGGG	CGAAGGTGGAAGAGTGGGAG
Hprt	HKG	AGTGTTGGATACAGGCCAGAC	CGTGATTCAAATCCCTGAAGT
Rpl	HKG	CCTGCTGCTCTCAAGGTT	TGGTTGTCACTGCCTCGTACTT
Tbp	HKG	TCTACCGTGAATCTTGGCTGTAAA	TTCTCATGATGACTGCAGCAAA
Ubc	HKG	AGGTCAAACAGGAAGACAGACGTA	TCACACCCAAGAACAAGCACA
B2m	HKG	ATGCACGCAGAAAGAAATAGCAA	AGCTATCTAGGATATTTCCAATTTTTGAA
Ccl2	GOI	TTAAAAACCTGGATCGGAACCAA	GCATTAGCTTCAGATTTACGGGT
Csf1r	GOI	TGTCATCGAGCCTAGTGGC	CGGGAGATTCAGGGTCCAAG
Gfap	GOI	CCCTGGCTCGTGTGGATTT	GACCGATACCACTCCTCTGTC
Il1b	GOI	CACCTCACAAGCAGAGCACAAG	GCATTAGAAACAGTCCAGCCCATAC
Il6	GOI	TAGTCCTTCCTACCCCAATTTCC	TTGGTCCTTAGCCACTCCTTC
Itgam	GOI	ATGGACGCTGATGGCAATACC	TCCCCATTCACGTCTCCCA
Tmem119	GOI	CCTACTCTGTGTCACTCCCG	CACGTACTGCCGGAAGAAATC
Tnf	GOI	ACCCTGGTATGAGCCCATATAC	ACACCCATTCCCTTCACAGAG
