# Supplementary material for: Limitations of PLX3397 as a microglial investigational tool: peripheral and off-target effects dictate the response to inflammation
Source: Front Immunol. 2023 Nov 22;14:1283711. doi: 10.3389/fimmu.2023.1283711 (PMC10703484; doi:10.3389/fimmu.2023.1283711)
Supplement: Supplementary Table 2 — Primer sequences used for qPCR [file Table_2.xlsx]

## Sheet: Sheet1
Antibody	Dilution	Company	Reference number	Secondary	Dilution	Company	Reference number
Rabbit polyclonal anti mouse GFAP	1/1000	Dako	Z0334	Goat anti-rabbit Dylight 633	1/400	Thermo Fisher Scientific	35562
Rabbit monoclonal anti mouse Olig2	1/200	Abcam	ab109186
Rabbit monoclonal anti mouse Olig2	1/500	Wako Chemicals	019-19741
Mouse monoclonal anti mouse NeuN	1/500	Millipore	MAB377	Goat anti-mouse Alexa Fluor 488	1/400	Thermo Fisher Scientific	A28175
