# Supplementary material for: Limitations of PLX3397 as a microglial investigational tool: peripheral and off-target effects dictate the response to inflammation
Source: Front Immunol. 2023 Nov 22;14:1283711. doi: 10.3389/fimmu.2023.1283711 (PMC10703484; doi:10.3389/fimmu.2023.1283711)
Supplement: Supplementary Table 3 — Antibodies used for immunofluorescence [file Table_3.xlsx]

## Sheet: Hippocampus
	LPS	PLX	Interaction
Ccl2	F (2, 48) = 98.95****	F (2, 48) = 1.178	F (4, 48) = 0.7439
Csf1r	F (2, 48) = 16.33****	F (2, 48) = 253.8****	F (4, 48) = 2.837*
Il1b	F (2, 48) = 51.25****	F (2, 48) = 8.466***	F (4, 48) = 1.628
Il6	F (2, 48) = 69.04****	F (2, 48) = 2.387	F (4, 48) = 0.3768
Itgam	F (2, 48) = 31.23****	F (2, 48) = 261.1****	F (4, 48) = 1.063
Tmem119	F (2, 47) = 0.6783	F (2, 47) = 62.44****	F (4, 47) = 1.535
Tnf	F (2, 48) = 124.9****	F (2, 48) = 19.45****	F (4, 48) = 7.161***
