# Supplementary material for: Limitations of PLX3397 as a microglial investigational tool: peripheral and off-target effects dictate the response to inflammation
Source: Front Immunol. 2023 Nov 22;14:1283711. doi: 10.3389/fimmu.2023.1283711 (PMC10703484; doi:10.3389/fimmu.2023.1283711)
Supplement: Supplementary Table 4 — ANOVA table of brain gene expression levels in PBS/LPS injected mice pretreated with different doses PLX3397 chow [file Table_4.xlsx]

## Sheet: Liver
	LPS	PLX	Interaction
Ccl2	F (2, 47) = 298.9****	F (2, 47) = 2.672p=0.07	F (4, 47) = 1.293
Csf1r	F (2, 47) = 21.85****	F (2, 47) = 18.02****	F (4, 47) = 2.461p=0.05
Il1b	F (2, 47) = 281.7****	F (2, 47) = 18.67****	F (4, 47) = 1.189
Il6	F (2, 46) = 208.1****	F (2, 46) = 8.584***	F (4, 46) = 3.394*
Itgam	F (2, 47) = 96.74****	F (2, 47) = 22.19****	F (4, 47) = 3.909**
Tnf	F (2, 47) = 99.90****	F (2, 47) = 2.855p=0.06	F (4, 47) = 0.3856
