# Supplementary material for: Limitations of PLX3397 as a microglial investigational tool: peripheral and off-target effects dictate the response to inflammation
Source: Front Immunol. 2023 Nov 22;14:1283711. doi: 10.3389/fimmu.2023.1283711 (PMC10703484; doi:10.3389/fimmu.2023.1283711)
Supplement: Supplementary Table 5 — ANOVA table of liver gene expression levels in PBS/LPS injected mice pretreated with different doses PLX3397 chow [file Table_5.xlsx]

## Sheet: Brain flow cytometry
	LPS	PLX	Interaction
Microglia	F (2, 58) = 17.91****	F (2, 58) = 101.5****	F (4, 58) = 5.679***
Monocytes	F (2, 58) = 34.18****	F (2, 58) = 27.50****	F (4, 58) = 6.770***
Neutrophils	F (2, 58) = 27.06****	F (2, 58) = 13.34****	F (4, 58) = 2.929*
cDCs	F (2, 58) = 0.9498	F (2, 58) = 13.88****	F (4, 58) = 0.6928
CD4+ T-cells	F (2, 58) = 2.428p=0.09	F (2, 58) = 0.9347	F (4, 58) = 0.9799
CD8+ T-cells	F (2, 58) = 0.3239	F (2, 58) = 0.6721	F (4, 58) = 3.906**
B-cells	F (2, 58) = 3.954*	F (2, 58) = 0.03998	F (4, 58) = 0.2305
NK cells	F (2, 58) = 0.6936	F (2, 58) = 0.4749	F (4, 58) = 0.8350
