# Supplementary material for: Limitations of PLX3397 as a microglial investigational tool: peripheral and off-target effects dictate the response to inflammation
Source: Front Immunol. 2023 Nov 22;14:1283711. doi: 10.3389/fimmu.2023.1283711 (PMC10703484; doi:10.3389/fimmu.2023.1283711)
Supplement: Supplementary Table 6 — ANOVA table of absolute counts of brain immune cells in PBS/LPS injected mice pretreated with different doses PLX3397 chow [file Table_6.xlsx]

## Sheet: Blood
	LPS	PLX	Interaction
Monocytes	F (2, 61) = 0.6258	F (2, 61) = 3.406*	F (4, 61) = 5.059**
Neutrophils	F (2, 61) = 9.565***	F (2, 61) = 5.431**	F (4, 61) = 2.576*
Lymphocytes	F (2, 61) = 31.21****	F (2, 61) = 3.579*	F (4, 61) = 2.750*
Red Blood Cells	F (2, 61) = 5.943**	F (2, 61) = 14.83****	F (4, 61) = 1.049
Platelets	F (2, 61) = 41.41****	F (2, 61) = 6.360**	F (4, 61) = 2.962*
ALT	F (2, 30) = 2.964p=0.06	F (2, 30) = 2.597p=0.09	F (4, 30) = 2.809*
LPS	F (1, 24) = 24.79****	F (2, 24) = 0.5290	F (2, 24) = 0.1422
