# Supplementary material for: Limitations of PLX3397 as a microglial investigational tool: peripheral and off-target effects dictate the response to inflammation
Source: Front Immunol. 2023 Nov 22;14:1283711. doi: 10.3389/fimmu.2023.1283711 (PMC10703484; doi:10.3389/fimmu.2023.1283711)
Supplement: Supplementary Table 7 — ANOVA table of absolute counts of circulating cells, plasma ALT and LPS in PBS/LPS injected mice pretreated with different doses PLX3397 chow [file Table_7.xlsx]

## Sheet: BM flow cytometry
	LPS	PLX	Interaction
Monocytes	F (2, 55) = 43.51****	F (2, 55) = 13.40****	F (4, 55) = 3.999**
Neutrophils	F (2, 55) = 142.0****	F (2, 55) = 15.17****	F (4, 55) = 7.939****
cDCs	F (2, 55) = 21.62****	F (2, 55) = 6.734**	F (4, 55) = 4.04**
CD4+ T-cells	F (2, 55) = 12.32****	F (2, 55) = 0.1280	F (4, 55) = 1.853
CD8+ T-cells	F (2, 55) = 8.166***	F (2, 55) = 0.1949	F (4, 55) = 1.162
B-cells	F (2, 55) = 17.77****	F (2, 55) = 1.725	F (4, 55) = 0.9345
NK cells	F (2, 55) = 10.71***	F (2, 55) = 55.96****	F (4, 55) = 5.626***
