# Supplementary material for: Limitations of PLX3397 as a microglial investigational tool: peripheral and off-target effects dictate the response to inflammation
Source: Front Immunol. 2023 Nov 22;14:1283711. doi: 10.3389/fimmu.2023.1283711 (PMC10703484; doi:10.3389/fimmu.2023.1283711)
Supplement: Supplementary Table 8 — ANOVA table of absolute counts of bone marrow immune cells in PBS/LPS injected mice pretreated with different doses PLX3397 chow [file Table_8.xlsx]

## Sheet: BM relative (% of PBS) 
	LPS	PLX	Interaction
Monocyte decrease	F (1, 36) = 0.1669	F (2, 36) = 2.014	F (2, 36) = 0.3629
Neutrophil decrease	F (1, 36) = 3.711p=0.06	F (2, 36) = 3.180p=0.05	F (2, 36) = 0.6401
cDC decrease	F (1, 36) = 0.3210	F (2, 36) = 0.8694	F (2, 36) = 0.5911
CD4+ T-cell decrease	F (1, 36) = 2.607	F (2, 36) = 5.149*	F (2, 36) = 0.02441
CD8+ T-cell decrease	F (1, 36) = 0.06053	F (2, 36) = 3.164p=0.05	F (2, 36) = 0.4228
B-cell decrease	F (1, 36) = 4.847*	F (2, 36) = 2.678p=0.08	F (2, 36) = 0.05931
NK cell decrease	F (1, 36) = 3.953p=0.05	F (2, 36) = 6.335**	F (2, 36) = 0.01258
